# Supplementary material for: Short-Term Acute Exposure to Wildfire Smoke and Lung Function among Royal Canadian Mounted Police (RCMP) Officers
Source: Int J Environ Res Public Health. 2021 Nov 10;18(22):11787. doi: 10.3390/ijerph182211787 (PMC8618710; doi:10.3390/ijerph182211787)
Supplement: Supplementary file 1 [file ijerph-18-11787-s001.zip]

Archive with 1 entries (1 files):
- ijerph-1410510-supplementary.pdf
